# Supplementary material for: Visualization of Bacillus subtilis spore structure and germination using quick-freeze deep-etch electron microscopy
Source: Microscopy (Oxf). 2024 Apr 25;73(6):463–72. doi: 10.1093/jmicro/dfae023 (PMC11630275; doi:10.1093/jmicro/dfae023)
Supplement: dfae023_Supp [file dfae023_supp.zip]

Archive with 1 entries (1 files):
- suppl_data/Certificate_of_editing-BNXKQ_32_qa_aurcpkx.pdf
